# Supplementary material for: Gut Microbiota Diversity and Function in Adults With Type 2 Diabetes, Alzheimer’s Disease, and Both Conditions
Source: Int J Microbiol. 2026 Apr 5;2026:5247744. doi: 10.1155/ijm/5247744 (PMC13051801; doi:10.1155/ijm/5247744)
Supplement: Supplementary file 1 — Supporting Information Additional supporting information can be found online in the Supporting Information section. [file IJM-2026-5247744-s001.zip]

Archive with 2 entries (2 files):
- Supplementary Table 1.xlsx
- Supplementary_Material_Alexis.pdf
