# Supplementary material for: Gut Microbiota Diversity and Function in Adults With Type 2 Diabetes, Alzheimer’s Disease, and Both Conditions
Source: Int J Microbiol. 2026 Apr 5;2026:5247744. doi: 10.1155/ijm/5247744 (PMC13051801; doi:10.1155/ijm/5247744)
Supplement: Supplementary file 1 — Supporting Information Additional supporting information can be found online in the Supporting Information section. [file IJM-2026-5247744-s001.zip › Supplementary Table 1.xlsx]

## Sheet: Hoja 1 - Supplementary Table 1
Supplementary Table 1
feature	metadata	value	coef	stderr	N	N.not.0	pval	qval	feature_clean	Taxon	Genus
X65ff2d05e3b97d98e3e3cab54c46a333	Grupo	T2DM <60 years	3.33048	0.632144	142	50	6.07431e-07	0.00684392	65ff2d05e3b97d98e3e3cab54c46a333	d__Bacteria; p__Bacteroidota; c__Bacteroidia; o__Bacteroidales; f__Bacteroidaceae; g__Prevotella; s__Prevotella copri	Prevotella
fe4e9b67e1e9964d9849666aa233db71	Grupo	T2DM <60 years	1.88838	0.38647	142	49	3.18544e-06	0.0179452	fe4e9b67e1e9964d9849666aa233db71	d__Bacteria; p__Bacteroidota; c__Bacteroidia; o__Bacteroidales; f__Bacteroidaceae; g__Prevotella; s__Prevotella copri	Prevotella
